# Supplementary material for: Unilateral Common Carotid Artery Occlusion in Adult Mice with Streptozotocin Comorbidity Leads to Early Retinal Inflammation
Source: Int J Mol Sci. 2025 May 5;26(9):4385. doi: 10.3390/ijms26094385 (PMC12073014; doi:10.3390/ijms26094385)
Supplement: Supplementary file 1 [file ijms-26-04385-s001.zip]

Archive with 1 entries (1 files):
- ijms-3578564-supplementary.pdf
